# Supplementary material for: Unpacking the Public Health Triad of Social Inequality in Health, Health Literacy, and Quality of Life—A Scoping Review of Research Characteristics
Source: Int J Environ Res Public Health. 2023 Dec 27;21(1):36. doi: 10.3390/ijerph21010036 (PMC10815593; doi:10.3390/ijerph21010036)
Supplement: Supplementary file 1 [file ijerph-21-00036-s001.zip]

Archive with 3 entries (3 files):
- ijerph-2716598 Table S1.pdf
- ijerph-2716598 Table S2.pdf
- ijerph-2716598 Table S3.pdf
